# Supplementary material for: Antibacterial Activity and Mechanism of Polygonum orientale L. Essential Oil against Pectobacterium carotovorum subsp. carotovorum
Source: Foods. 2022 May 28;11(11):1585. doi: 10.3390/foods11111585 (PMC9180537; doi:10.3390/foods11111585)
Supplement: Supplementary file 1 [file foods-11-01585-s001.zip]

Archive with 1 entries (1 files):
- foods-1737205-supplementary.pdf
